# Supplementary material for: Menopause and facial skin microbiomes: a pilot study revealing novel insights into their relationship
Source: Front Aging. 2024 Mar 21;5:1353082. doi: 10.3389/fragi.2024.1353082 (PMC10991793; doi:10.3389/fragi.2024.1353082)
Supplement: Supplementary file 2 [file Table3.XLSX]

## Sheet: univar_test_output
	Pvalues
Sphingomonas	3.3015e-05
Xanthomonas	0.00017121
Brevundimonas	0.00021379
Okadaella	0.0002722
Blastococcus	0.00055143
Sphingobium	0.0010873
Streptococcus	0.0019085
Agrobacterium	0.002039
Actinomyces	0.0025201
Capnocytophaga	0.0032136
Variovorax	0.0036047
Brachybacterium	0.0048559
Neisseria	0.0067617
Tannerella	0.0078339
Rothia	0.010598
Abiotrophia	0.0142
Arthrobacter	0.014255
Granulicatella	0.014749
Parvimonas	0.016171
Bergeyella	0.017539
Pseudomonas	0.017891
Veillonella	0.019467
Haemophilus	0.020344
Cutibacterium	0.022188
Gemella	0.025486
Lactobacillus	0.025577
Haematobacter	0.027352
Lautropia	0.030549
unclassified_Streptophyta	0.034499
Paracoccus	0.034869
Oryzobacter	0.036883
Dialister	0.037501
Roseomonas	0.041793
Candidatus_Phytoplasma	0.043404
Paraburkholderia	0.047462
Cardiobacterium	0.04762
Acinetobacter	0.052162
Acidithiobacillus	0.052758
Eikenella	0.056527
Rubellimicrobium	0.068599
unclassified_Cyanobacteria	0.076541
Porphyromonas	0.081093
Fenollaria	0.093398
Chloroidium	0.094331
Enhydrobacter	0.11259
unclassified_Tissierellia	0.12011
Moraxella	0.12841
Snodgrassella	0.13592
Corynebacterium	0.13997
Terrahaemophilus	0.14439
Fusobacterium	0.15411
Prevotella	0.15647
Stenotrophomonas	0.18834
unclassified_Betaproteobacteria	0.2109
unclassified_Gammaproteobacteria	0.22191
Acidovorax	0.24922
Bacillus	0.25039
Alloprevotella	0.25552
unclassified_Alphaproteobacteria	0.26595
Ochrobactrum	0.26643
Kocuria	0.2967
Brochothrix	0.30271
Klebsiella	0.3173
Lactococcus	0.31819
Dolosigranulum	0.36678
Kingella	0.38074
Facklamia	0.40149
Aggregatibacter	0.42319
Skermanella	0.44088
Chryseobacterium	0.51776
unclassified_Clostridiales_Family_XIII__Incertae_Sedis	0.53043
Staphylococcus	0.55188
Leptotrichia	0.55467
Microbacterium	0.62186
Finegoldia	0.72372
Massilia	0.7385
Micrococcus	0.74789
Peptostreptococcus	0.78517
Aerococcus	0.81282
Campylobacter	0.83937
Anaerococcus	0.86488
Lawsonella	0.9342
Peptoniphilus	0.98639
