# Supplementary material for: Menopause and facial skin microbiomes: a pilot study revealing novel insights into their relationship
Source: Front Aging. 2024 Mar 21;5:1353082. doi: 10.3389/fragi.2024.1353082 (PMC10991793; doi:10.3389/fragi.2024.1353082)
Supplement: Supplementary file 4 [file Table1.XLSX]

## Sheet: in
Sample name	Subject	Age	Menopause	Group	Site	Day	Recovery rate after strain	Viscoelastic deformation rate	Chao1	Shannon	Shannon (excl. Cutibacterium)
23TngbXK_J08-J7	8	65	POST	Placebo	Cheek	7	0.584	0.303	224	1.335	2.99028
28gCb9bz_J10-J0	10	56	POST	Placebo	Cheek	0	NIL	NIL	635.091	3.33166	3.35162
2dAhjbhK_J15-J0	15	63	POST	Verum	Cheek	0	NIL	NIL	211	3.23321	3.19305
2mt4SX48_J38-J0	38	43	PERI	Placebo	Cheek	0	0.506	0.323	214.125	1.43754	1.33659
2mWtcB5W_J08-J0	8	65	POST	Placebo	Cheek	0	0.672	0.26	153.286	2.03228	2.99788
2VwPEqhE_J63-J7	63	49	PRE	Verum	Cheek	7	0.66	0.365	158	2.43479	2.34937
3eGUY2tS_15-J0	15	63	POST	Verum	Forehead	0	NIL	NIL	163.545	2.25707	2.14657
3y2GQuDx_J11-J7	11	65	POST	Verum	Cheek	7	0.54	0.514	313	2.40634	2.53786
45xq7WU7_F75-J7	75	63	POST	Verum	Forehead	7	NIL	NIL	243.444	2.07396	2.06584
4F4aVdAj_27-J0	27	65	POST	Placebo	Forehead	0	0.582	0.6	313.222	3.23833	3.20368
4ntSbs6w_J74-J0	74	51	PRE	Placebo	Cheek	0	0.452	0.272	235.235	2.45887	2.3747
5aP8Qjzb_J64-J7	64	56	POST	Placebo	Cheek	7	0.477	0.239	278.091	2.74452	2.69168
5S5ZdGV2_22-J0	22	50	PERI	Verum	Forehead	0	0.998	0.207	148.789	0.431136	2.87095
62gSByV7_F57-J0	57	49	PERI	Placebo	Forehead	0	0.485	0.488	228.2	0.776691	3.24456
6cw6VnpY_J19-J7	19	52	POST	Verum	Cheek	7	NIL	NIL	148.154	2.05174	3.05182
6MSzPyT5_F32-J7	32	50	PRE	Placebo	Forehead	7	0.467	0.285	234.558	1.76243	1.78455
7d8kj7Wd_29-J7	29	55	POST	Verum	Forehead	7	0.561	0.373	303.917	1.6124	2.12376
7QhReAQ3_F65-J0	65	61	POST	Verum	Forehead	0	0.478	0.254	444.023	3.46922	3.68242
7qkVhXU4_J39-J7	39	57	POST	Verum	Cheek	7	0.482	0.376	294.63	2.20748	2.09151
7R9kxk5X_F56-J0	56	57	POST	Verum	Forehead	0	0.55	0.474	434.06	1.57085	3.09525
7TnKAKq6_F49-J7	49	46	PRE	Verum	Forehead	7	0.836	0.349	293.957	0.892972	3.12898
82WXW77a_J03-J7	3	64	POST	Placebo	Cheek	7	0.527	0.235	203.474	2.99061	3.04927
86HDUbyV_F39-J7	39	57	POST	Verum	Forehead	7	0.409	0.811	385.317	2.39467	2.31172
8QcCSzVg_J74-J7	74	51	PRE	Placebo	Cheek	7	0.586	0.328	169.2	3.26201	3.33707
8tYcTFdp_21-J7	21	60	POST	Placebo	Forehead	7	0.595	0.225	112.75	2.60047	2.54186
8wwCtNya_J31-J7	31	55	POST	Verum	Cheek	7	0.502	0.545	182.25	2.12569	2.2353
9dFjhZGX_J47-J0	47	63	POST	Verum	Cheek	0	0.588	0.458	501.305	4.28848	4.31994
9mpps7ce_F68-J7	68	50	PRE	Verum	Forehead	7	0.496	0.435	329.933	2.81584	2.87669
A2DQ4H4w_F13-J7	13	65	POST	Placebo	Forehead	7	0.464	0.245	168	1.16997	1.01853
a2f7XvnW_J71_J7	71	47	PRE	Verum	Cheek	7	0.636	0.193	223.333	2.61192	2.63043
a3vHTjjS_F09-J0	9	62	POST	Verum	Forehead	0	NIL	NIL	323.69	3.18684	3.14803
a3VnmHbA_F44-J7	44	60	POST	Verum	Forehead	7	0.403	0.326	109	1.21026	1.05924
a5eXQwaf_F77-J7	77	63	POST	Placebo	Forehead	7	0.55	0.187	77.5	0.510969	1.40373
AArnZ8fD_J41-J7	41	61	POST	Placebo	Cheek	7	0.514	0.372	447.552	2.83852	2.83922
amq8B5z7_F58-J0	58	64	POST	Verum	Forehead	0	NIL	NIL	281.61	2.27124	2.17609
ANJJgHJE_J77-J7	77	63	POST	Placebo	Cheek	7	0.447	0.365	175	2.9099	3.14217
AQncMXYF_J65-J0	65	61	POST	Verum	Cheek	0	0.509	0.359	212.758	2.11764	2.03495
AqNZ7aBH_J56-J7	56	57	POST	Verum	Cheek	7	0.614	0.387	349.783	1.99517	2.87864
aseeUsNN_J64-J0	64	56	POST	Placebo	Cheek	0	0.566	0.281	214	2.40559	2.35936
aUa5uBPd_F04-J0	4	63	POST	Placebo	Forehead	0	0.601	0.581	246	2.95888	3.17661
AxmUwf4a_J58-J7	58	64	POST	Verum	Cheek	7	NIL	NIL	281.676	3.22481	3.27476
b5hxBRvp_J32-J0	32	50	PRE	Placebo	Cheek	0	0.571	0.361	203	1.97046	1.86581
BEwwBXhz_F62-J0	62	65	POST	Placebo	Forehead	0	0.598	0.356	485.75	3.59425	3.76346
BseUCUfs_J49-J7	49	46	PRE	Verum	Cheek	7	0.636	0.401	216.636	1.47986	3.12902
bucbWX7s_J51-J7	51	54	PRE	Placebo	Cheek	7	0.482	0.336	151	3.04398	3.00611
bvQapC5z_J45-J7	45	61	POST	Placebo	Cheek	7	0.509	0.387	169	1.8139	2.04017
BWZcSXs3_J40-J7	40	47	PRE	Verum	Cheek	7	0.534	0.397	186	1.89778	1.91988
c2WrmUQw_J04-J7	4	63	POST	Placebo	Cheek	7	0.573	0.436	265.25	2.94449	2.89044
C46PebFy_J15-J7	15	63	POST	Verum	Cheek	7	NIL	NIL	176	2.67024	2.59866
c59D4TyP_J30-J7	30	48	PRE	Placebo	Cheek	7	0.63	0.536	314.304	2.85199	2.90409
cCbmntCV_J26-J7	26	57	POST	Verum	Cheek	7	0.571	0.377	321.8	2.87675	3.62335
CDCwpWfn_F45-J7	45	61	POST	Placebo	Forehead	7	0.502	0.345	137.176	1.17196	1.21755
CjR4WwFW_J36-J7	36	49	PRE	Verum	Cheek	7	0.505	0.455	265.353	2.17944	2.11418
CQPjmyJj_J30-J0	30	48	PRE	Placebo	Cheek	0	0.554	0.426	229.077	2.77017	2.91925
cVcYdRQN_F46-J0	46	64	POST	Placebo	Forehead	0	0.923	0.271	229.731	0.875514	3.34038
DfmnbCAK_27-J7	27	65	POST	Placebo	Forehead	7	0.562	0.447	255.3	2.9565	2.9224
DmUZh5JW_16-J0	16	43	PRE	Verum	Forehead	0	0.556	0.426	236.387	2.43377	3.18703
DYsRzZ8T_F75-J0	75	63	POST	Verum	Forehead	0	NIL	NIL	184	2.95841	2.92232
e3pxREma_F63-J7	63	49	PRE	Verum	Forehead	7	0.656	0.445	199.097	1.43613	1.57721
e6bSVUkk_F59-J7	59	49	PRE	Placebo	Forehead	7	0.505	0.322	252.667	0.945957	1.5499
Ee8E4RXH_F44-J0	44	60	POST	Verum	Forehead	0	0.424	0.248	168.889	1.37597	1.53742
eFJ5n6hB_J29-J7	29	55	POST	Verum	Cheek	7	0.585	0.283	296.933	2.08805	3.21007
EK7YEKDd_J10-J7	10	56	POST	Placebo	Cheek	7	NIL	NIL	617.28	3.53119	3.75616
eMPG28rC_F09-J7	9	62	POST	Verum	Forehead	7	NIL	NIL	282.143	3.14258	3.10128
EWkXRnXf_F46-J7	46	64	POST	Placebo	Forehead	7	0.469	0.391	259.2	1.31382	3.52036
FFQNTNz8_J05-J7	5	42	PRE	Verum	Cheek	7	0.441	0.336	274.643	2.18915	2.38486
fJuCG7Hb_J23-J7	23	49	PRE	Placebo	Cheek	7	NIL	NIL	150.5	2.89181	3.20306
fTa3UT3c_J40-J0	40	47	PRE	Verum	Cheek	0	0.573	0.402	136.056	1.47696	1.33158
FUp6rx4f_J13-J7	13	65	POST	Placebo	Cheek	7	0.282	0.485	124	1.74502	1.86755
G4cd6jDv_J63-J0	63	49	PRE	Verum	Cheek	0	0.563	0.339	245.526	2.74988	2.74007
GEF7NVSr_F40-J7	40	47	PRE	Verum	Forehead	7	0.541	0.352	240.917	1.31917	2.4434
gKMBRZad_F74-J7	74	51	PRE	Placebo	Forehead	7	0.557	0.313	151.625	1.14233	0.904861
gMQA8y6S_J29-J0	29	55	POST	Verum	Cheek	0	0.482	0.464	463.583	2.63678	3.39581
GmYPE6F8_J22-J7	22	50	PERI	Verum	Cheek	7	0.521	0.365	134.957	1.03519	1.47827
gN6tE6J3_J54-J0	54	65	POST	Verum	Cheek	0	0.562	0.397	198	3.65293	3.62881
GUkhP3KT_F57-J7	57	49	PERI	Placebo	Forehead	7	0.485	0.318	260.029	0.843439	2.99541
gwPUNPZG_F41-J7	41	61	POST	Placebo	Forehead	7	0.497	0.349	338.441	1.87105	2.36788
GxVFHJ34_J46-J0	46	64	POST	Placebo	Cheek	0	0.609	0.431	229.871	2.11406	3.45115
GxvHr4y5_F72-J0	72	40	PERI	Placebo	Forehead	0	0.851	0.292	115.111	0.965168	0.833127
Gy6kAQjn_F49-J0	49	46	PRE	Verum	Forehead	0	0.894	0.35	183.682	1.09318	2.90955
h3bp7QdT_F36-J0	36	49	PRE	Verum	Forehead	0	0.483	0.475	210.214	1.96228	2.37859
H3KhRgjU_F11-J0	11	65	POST	Verum	Forehead	0	0.538	0.364	239.091	2.92374	3.12451
HBDNUPny_J38-J7	38	43	PERI	Placebo	Cheek	7	0.446	0.368	159.15	1.56037	1.61555
HNFEv7sD_F51-J7	51	54	PRE	Placebo	Forehead	7	0.474	0.349	223	2.33729	2.94276
hv2hyHZZ_J09-J7	9	62	POST	Verum	Cheek	7	NIL	NIL	252.107	3.579	3.56455
hyMAEVEd_J59-J7	59	49	PRE	Placebo	Cheek	7	0.651	0.392	219.676	2.32234	2.44588
JArR4W6J_J75-J7	75	63	POST	Verum	Cheek	7	NIL	NIL	153	2.82836	2.8084
JFB7Qprd_J56-J0	56	57	POST	Verum	Cheek	0	0.543	0.352	305.412	1.8864	2.99086
JfF9nBTK_F63-J0	63	49	PRE	Verum	Forehead	0	0.419	0.484	247.65	1.46041	1.92914
kd9vdzzc_J67-J0	67	47	PERI	Placebo	Cheek	0	NIL	NIL	207.385	3.04742	3.06512
kE5snqUj_J16-J7	16	43	PRE	Verum	Cheek	7	0.616	0.42	207	2.98944	3.09961
keBjWEmj_F40-J0	40	47	PRE	Verum	Forehead	0	0.575	0.371	199	1.21834	2.77107
kFHY8XKF_F32-J0	32	50	PRE	Placebo	Forehead	0	0.597	0.455	179.5	1.62799	1.86198
KKuEMg83_J57-J7	57	49	PERI	Placebo	Cheek	7	0.618	0.313	380	2.65368	3.13541
kMYShUT5_J54-J7	54	65	POST	Verum	Cheek	7	0.641	0.36	170.125	1.98865	1.9167
kr8szrSe_J72-J0	72	40	PERI	Placebo	Cheek	0	0.662	0.24	147.105	1.82068	2.49364
kYKQXFeQ_30-J7	30	48	PRE	Placebo	Forehead	7	0.773	0.293	231.517	1.385	1.31035
M4ygNBSe_J32-J7	32	50	PRE	Placebo	Cheek	7	0.652	0.241	183	2.22665	2.11361
m8gpMNrw_J44-J7	44	60	POST	Verum	Cheek	7	0.361	0.378	66.5	1.13307	0.813983
MAQuqSch_F77-J0	77	63	POST	Placebo	Forehead	0	0.538	0.193	130	0.632908	2.06289
n2WWcYfZ_F58-J7	58	64	POST	Verum	Forehead	7	NIL	NIL	287.25	2.56819	2.49336
n9MnJEWD_F51-J0	51	54	PRE	Placebo	Forehead	0	0.543	0.265	163.4	1.69714	2.69479
nBxErpP5_J52-J0	52	51	POST	Placebo	Cheek	0	0.49	0.246	239.5	2.22759	2.11966
NcMVR3Jz_J26-J0	26	57	POST	Verum	Cheek	0	0.548	0.326	241.625	2.94685	3.41839
NeY8m4m5_F13-J0	13	65	POST	Placebo	Forehead	0	0.552	0.393	107.25	1.25761	1.09444
NFGWhCSr_F52-J0	52	51	POST	Placebo	Forehead	0	0.456	0.247	328.308	2.40883	2.3385
ng3FacTg_J59-J0	59	49	PRE	Placebo	Cheek	0	0.655	0.357	359.667	3.20945	3.64465
Nhks7x9f_21-J0	21	60	POST	Placebo	Forehead	0	0.654	0.216	165.111	3.06857	3.02547
nJttQxzX_J75-J0	75	63	POST	Verum	Cheek	0	NIL	NIL	183.4	2.97812	2.96856
nPZs3XgM_F54-J7	54	65	POST	Verum	Forehead	7	0.55	0.417	259.692	3.48502	3.46271
nZZsgeyE_J27-J7	27	65	POST	Placebo	Cheek	7	0.527	0.541	237.029	3.23399	3.21809
P9mN7zvY_F47-J0	47	63	POST	Verum	Forehead	0	0.544	0.29	518.188	4.15847	4.15589
PeWdAUaX_16-J7	16	43	PRE	Verum	Forehead	7	0.616	0.506	257.2	2.69149	2.96376
PjWhHur5_J65-J7	65	61	POST	Verum	Cheek	7	0.542	0.299	304.8	2.69918	2.72072
psA7qqrf_23-J0	23	49	PRE	Placebo	Forehead	0	NIL	NIL	110.059	0.298278	3.12824
ptdgBxrT_19-J7	19	52	POST	Verum	Forehead	7	NIL	NIL	135.556	0.510884	2.26361
Pu5Jw2kJ_F36-J7	36	49	PRE	Verum	Forehead	7	0.455	0.372	92.8667	1.97613	2.05866
q5ZZaMuS_J36-J0	36	49	PRE	Verum	Cheek	0	0.482	0.352	243.692	2.28343	2.31966
QAP8Wkj2_J68-J7	68	50	PRE	Verum	Cheek	7	0.563	0.283	196.1	2.65554	2.60509
qaYrcFv4_15-J7	15	63	POST	Verum	Forehead	7	NIL	NIL	262.789	2.31863	2.23092
qCszKkDu_J71-J0	71	47	PRE	Verum	Cheek	0	0.58	0.224	179.875	1.985	1.90435
qCTZp6c5_30-J0	30	48	PRE	Placebo	Forehead	0	0.77	0.519	228.391	2.00542	1.92271
qedrvp6r_J68-J0	68	50	PRE	Verum	Cheek	0	0.594	0.28	127.273	2.47499	2.38933
qh9RYMXQ_F59-J0	59	49	PRE	Placebo	Forehead	0	0.477	0.45	206.034	0.994868	1.4446
QjJPcxjC_29-J0	29	55	POST	Verum	Forehead	0	0.404	0.268	371.5	2.52619	3.14735
qKK3eMzE_J51-J0	51	54	PRE	Placebo	Cheek	0	0.424	0.429	157	2.9206	3.01087
QmG465tm_F05-J7	5	42	PRE	Verum	Forehead	7	0.392	0.578	362.766	2.01101	2.54113
qmWQxQ92_J62-J0	62	65	POST	Placebo	Cheek	0	0.484	0.403	275.844	3.11585	3.07053
QpRpGvU2_F10-J7	10	56	POST	Placebo	Forehead	7	NIL	NIL	383	2.80256	2.77337
QxmqSDbZ_J13-J0	13	65	POST	Placebo	Cheek	0	0.507	0.507	161.333	1.70345	1.83656
QzF7bmgd_J77-J0	77	63	POST	Placebo	Cheek	0	0.463	0.237	142.5	1.77433	2.42556
RftPS3Y3_F31-J7	31	55	POST	Verum	Forehead	7	0.965	0.232	133.955	1.0982	1.4918
rJk9gG7a_J27-J0	27	65	POST	Placebo	Cheek	0	0.44	0.315	352.583	3.7317	3.70786
rnTGEzcf_23-J7	23	49	PRE	Placebo	Forehead	7	NIL	NIL	126.111	0.35071	2.88286
rq9qGdwH_J67-J7	67	47	PERI	Placebo	Cheek	7	NIL	NIL	331.222	2.24183	2.61866
rRTrvgz3_F34-J7	34	59	POST	Placebo	Forehead	7	NIL	NIL	445.814	2.28429	2.74469
rryAHJcE_F67-J7	67	47	PERI	Placebo	Forehead	7	NIL	NIL	203.636	1.27448	2.73604
SbEAramJ_J45-J0	45	61	POST	Placebo	Cheek	0	0.58	0.29	238.5	1.94495	2.19397
SBFHcBux_J22-J0	22	50	PERI	Verum	Cheek	0	0.53	0.456	248.333	0.866902	1.40297
sGwuAYVV_F72-J7	72	40	PERI	Placebo	Forehead	7	0.647	0.358	159.667	0.950347	1.92231
sHnRUNWX_J52-J7	52	51	POST	Placebo	Cheek	7	0.592	0.223	265.438	2.40758	2.32661
SMEsePm6_J49-J0	49	46	PRE	Verum	Cheek	0	0.648	0.337	236.182	2.13573	2.55005
SNfPDJaG_J58-J0	58	64	POST	Verum	Cheek	0	NIL	NIL	204.083	2.99247	2.98819
sReapRJT_F56-J7	56	57	POST	Verum	Forehead	7	0.58	0.375	452.024	1.54507	2.67222
T6Zvafyc_F74-J0	74	51	PRE	Placebo	Forehead	0	0.651	0.289	175.75	1.10431	0.736373
t9dSvtdn_J09-J0	9	62	POST	Verum	Cheek	0	NIL	NIL	187.556	3.27692	3.24967
TdTNpBep_F54-J0	54	65	POST	Verum	Forehead	0	0.597	0.395	337.731	3.67868	3.65512
tdUfQMpA_J57-J0	57	49	PERI	Placebo	Cheek	0	0.556	0.271	307.886	2.84326	3.29046
TkzZGqx9_J72-J7	72	40	PERI	Placebo	Cheek	7	0.692	0.272	137.312	1.81159	2.53015
Tm8C9rxV_26-J7	26	57	POST	Verum	Forehead	7	0.909	0.255	334.053	3.21561	3.7408
tWzZttJy_J47-J7	47	63	POST	Verum	Cheek	7	0.543	0.467	348.7	3.52345	3.4941
tzaSWV86_F71-J0	71	47	PRE	Verum	Forehead	0	0.538	0.276	206.038	1.63819	2.13293
U3WmdUhn_F52-J7	52	51	POST	Placebo	Forehead	7	0.487	0.263	403.389	2.41569	2.34394
u4Ee7Vsc_J16-J0	16	43	PRE	Verum	Cheek	0	0.616	0.464	181.917	2.591	3.08675
UggYC3jg_F34-J0	34	59	POST	Placebo	Forehead	0	NIL	NIL	364.032	1.51235	1.33824
UkAHZ5fF_F38-J0	38	43	PERI	Placebo	Forehead	0	0.507	0.36	104.75	0.775427	0.225462
umVPsjpv_J03-J0	3	64	POST	Placebo	Cheek	0	0.502	0.314	197.231	2.60461	2.52792
v2qf8VCW_F62-J7	62	65	POST	Placebo	Forehead	7	0.553	0.411	431.609	3.34166	3.92642
V7qJAMrp_F45-J0	45	61	POST	Placebo	Forehead	0	0.492	0.405	229.118	1.46862	1.6888
VCSm2fhB_F05-J0	5	42	PRE	Verum	Forehead	0	0.463	0.845	288.12	1.79081	2.25716
veUvYApy_J46-J7	46	64	POST	Placebo	Cheek	7	0.638	0.379	231.161	2.79503	3.76572
Vh4ZYU4F_F11-J7	11	65	POST	Verum	Forehead	7	0.556	0.42	299.791	2.27871	2.61481
VHHetEh8_J34-J0	34	59	POST	Placebo	Cheek	0	NIL	NIL	403	2.65864	2.92271
vmnupmBB_J34-J7	34	59	POST	Placebo	Cheek	7	NIL	NIL	466.804	2.58488	2.90289
VuZrrGMU_J31-J0	31	55	POST	Verum	Cheek	0	0.577	0.402	252.571	2.11197	2.10399
VYYhKqUB_J04-J0	4	63	POST	Placebo	Cheek	0	0.659	0.44	239.833	2.64951	2.57622
VZBj4x5u_J05-J0	5	42	PRE	Verum	Cheek	0	0.564	0.332	277.634	2.38455	2.66726
VzJWbGnu_F65-J7	65	61	POST	Verum	Forehead	7	0.638	0.277	318.345	3.05803	3.26474
WAKy6Ftt_F38-J7	38	43	PERI	Placebo	Forehead	7	0.653	0.257	262.913	0.89037	0.903973
wC9HQ3p4_F64-J0	64	56	POST	Placebo	Forehead	0	0.57	0.24	226.281	2.92774	2.88242
WPJRKADY_J21-J7	21	60	POST	Placebo	Cheek	7	0.531	0.434	136.375	2.76784	2.71131
WTRQvbvj_26-J0	26	57	POST	Verum	Forehead	0	0.89	0.278	194.867	2.70834	3.17395
wu3jmq8h_J62-J7	62	65	POST	Placebo	Cheek	7	0.481	0.274	271.889	3.57349	3.62334
WVVDPnfv_J41-J0	41	61	POST	Placebo	Cheek	0	0.525	0.307	353.833	1.94985	2.60907
WxVDUKRK_F03-J7	3	64	POST	Placebo	Forehead	7	0.503	0.69	231.69	2.31614	3.01311
WZkcJfVs_F04-J7	4	63	POST	Placebo	Forehead	7	0.585	0.364	291.714	2.90228	2.93151
x2T8ZKNJ_F64-J7	64	56	POST	Placebo	Forehead	7	0.677	0.255	213.516	2.48225	2.39687
X6dz9CWa_F03-J0	3	64	POST	Placebo	Forehead	0	0.464	0.635	408.417	3.11823	3.61305
xJkhbCdj_J11-J0	11	65	POST	Verum	Cheek	0	0.5	0.641	235.143	3.11241	3.2405
XmVa78kP_F67-J0	67	47	PERI	Placebo	Forehead	0	NIL	NIL	253.64	2.52703	2.89793
xNHZvzhS_22-J7	22	50	PERI	Verum	Forehead	7	0.964	0.238	112.067	0.340807	2.59055
xuMcmJEv_F41-J0	41	61	POST	Placebo	Forehead	0	0.504	0.512	208.714	1.36009	2.30709
xWm3QFU6_J39-J0	39	57	POST	Verum	Cheek	0	0.466	0.441	308.029	2.6968	2.62939
XwQzeXpj_F68-J0	68	50	PRE	Verum	Forehead	0	0.513	0.413	246.2	3.12537	3.09194
Y5etE8m8_J23-J0	23	49	PRE	Placebo	Cheek	0	NIL	NIL	167.895	2.26145	3.05854
Y7fj6veD_F08-J0	8	65	POST	Placebo	Forehead	0	0.527	0.856	159	0.947519	2.81509
Yc2mHjzp_19-J0	19	52	POST	Verum	Forehead	0	NIL	NIL	97	0.701413	2.15065
Yebc3Ttm_F08-J7	8	65	POST	Placebo	Forehead	7	0.466	0.714	203.75	1.12106	3.0329
YEHu6XFU_F71_J7	71	47	PRE	Verum	Forehead	7	0.608	0.271	239.333	1.61573	2.74954
YEUrppJX_F10-J0	10	56	POST	Placebo	Forehead	0	NIL	NIL	588.182	3.14619	3.18934
Z7VBnDap_F47-J7	47	63	POST	Verum	Forehead	7	0.519	0.495	433.529	3.93968	3.92599
z9p7hJwX_J19-J0	19	52	POST	Verum	Cheek	0	NIL	NIL	137.647	1.81164	2.57089
ZaCYq6Jt_J44-J0	44	60	POST	Verum	Cheek	0	0.496	0.305	215.037	2.24247	2.21471
zD2fdyxr_F39-J0	39	57	POST	Verum	Forehead	0	0.33	0.424	601.779	2.49982	2.41449
ZhvV27df_F31-J0	31	55	POST	Verum	Forehead	0	0.561	0.331	100.25	1.22419	1.12448
zPPCgDDW_J21-J0	21	60	POST	Placebo	Cheek	0	0.537	0.314	163.667	2.73896	2.68196
